# Supplementary material for: Sea Bindweed Prevents Mycotoxin Intoxication Through Antioxidant, Anti-Inflammatory and Cytoprotective Activities
Source: Toxins (Basel). 2026 Mar 2;18(3):127. doi: 10.3390/toxins18030127 (PMC13029956; doi:10.3390/toxins18030127)
Supplement: Supplementary file 1 [file toxins-18-00127-s001.zip]

Archive with 1 entries (1 files):
- toxins-4127487-supplementary.pdf
